# Supplementary material for: Robust de novo pathway enrichment with KeyPathwayMiner 5
Source: F1000Res. 2016 Jun 28;5:1531. [Version 1] doi: 10.12688/f1000research.9054.1 (PMC4965696; doi:10.12688/f1000research.9054.1)
Supplement: Use case data of de novo pathway enrichment with KeyPathwayMiner 5 — Data from use cases are provided. Please see text file for a description of each set of data. [file f1000research-5-9744-s0000.tgz]

Archive with 1 entries (1 files):
- 44b51d05-1edf-4591-a848-b732190d21d6_Data.zip
